# Supplementary material for: How experience modulates semantic memory for food: evidence from elderly adults and centenarians
Source: Sci Rep. 2018 Apr 24;8:6468. doi: 10.1038/s41598-018-24776-3 (PMC5915576; doi:10.1038/s41598-018-24776-3)
Supplement: Supplementary file 1 — Dataset4 [file 41598_2018_24776_MOESM1_ESM.xls]

## Sheet: errori_7m
group	tf_visivo	tf_semantico	tf_anomia	tf_pc	tf_gc	tf_verb	nf_vis	nf_sem	nf_an	nf_pc	nf_gc	nf_verbal
1	2	6	0	0	0	0	3	1	0	0	0	0
1	2	7	2	0	0	0	1	4	5	1	0	0
1	1	3	0	0	0	0	2	1	0	0	0	0
1	4	3	6	0	0	0	2	3	5	1	0	0
1	0	4	4	0	0	0	0	6	2	0	0	0
1	3	5	5	0	0	0	3	1	7	1	0	0
1	1	3	0	0	0	0	0	2	0	0	0	0
1	2	9	0	1	0	0	5	4	2	0	0	0
1	2	3	2	0	0	0	4	2	1	0	0	0
1	2	4	4	1	0	0	3	4	2	0	0	0
1	1	7	2	0	0	0	3	1	2	0	0	0
1	3	6	2	0	0	0	3	2	3	0	0	0
1	0	7	3	0	0	0	3	2	5	0	0	0
1	2	5	3	0	0	0	3	2	2	1	1	0
1	5	1	0	0	0	0	2	3	0	0	0	0
1	5	3	2	0	0	0	1	1	2	0	0	0
1	4	1	4	0	0	0	2	2	4	0	0	0
1	2	2	1	0	0	0	0	3	1	0	0	0
2	0	1	0	0	0	0	1	0	0	0	0	0
2	0	0	1	0	0	0	1	0	1	0	0	0
2	1	1	0	0	0	0	2	1	0	0	0	0
2	0	0	0	0	0	0	1	0	0	0	0	0
2	1	0	0	0	0	0	0	0	1	0	0	0
2	2	0	0	0	0	0	1	0	0	0	1	0
3	1	1	0	0	0	0	0	0	0	0	0	0
2	1	0	0	0	1	0	0	1	0	0	0	0
2	2	0	0	0	0	0	1	0	0	0	0	0
2	2	0	0	0	0	0	1	0	0	0	0	0
2	1	0	0	0	0	0	1	1	0	0	0	0
2	2	0	1	0	0	0	1	0	0	0	0	0
2	0	0	1	0	0	0	1	0	0	0	0	1
2	0	0	0	0	0	0	0	0	0	0	0	0
2	0	0	0	0	0	0	1	0	0	0	0	0
2	0	0	0	0	0	0	1	0	0	0	0	0
3	0	0	0	0	0	0	1	0	0	0	0	0
2	0	0	0	0	0	0	1	0	0	0	0	0
2	1	0	0	0	0	0	2	1	0	0	0	0
2	1	0	0	0	0	0	0	0	0	0	0	0
2	0	1	0	0	0	0	1	1	0	0	0	0
2	3	0	0	0	0	0	1	1	0	0	0	0
2	2	0	0	0	0	0	1	1	1	0	0	0
3	3	1	0	0	0	0	1	1	2	0	0	0
2	0	0	1	0	0	0	1	1	0	0	0	0
3	0	0	0	0	0	0	1	2	0	0	0	0
2	0	0	0	0	0	0	0	0	0	0	0	0
3	1	0	0	0	0	0	0	2	0	0	0	0
3	1	0	0	0	0	0	1	2	0	0	0	0
3	2	0	0	0	0	0	1	1	0	0	0	0
3	1	0	0	0	0	0	1	3	0	0	0	0
3	0	0	0	0	0	0	0	1	0	0	0	0
3	0	0	0	0	0	0	0	0	1	0	0	0
3	1	0	0	0	0	0	2	0	0	0	0	0
3	1	1	0	0	0	0	1	1	0	0	0	0
2	1	2	0	0	0	0	2	3	0	0	0	0
3	0	1	0	0	0	0	1	3	1	0	0	0
3	0	1	0	0	0	0	0	2	0	0	0	0
3	1	0	1	0	0	0	1	3	1	0	0	0
3	0	5	1	0	1	0	0	2	0	0	0	0
3	2	3	1	0	0	0	1	4	0	0	0	0
3	0	0	1	0	0	0	0	0	0	0	0	0
3	0	0	1	0	0	0	0	0	2	0	0	0
