# Supplementary material for: How experience modulates semantic memory for food: evidence from elderly adults and centenarians
Source: Sci Rep. 2018 Apr 24;8:6468. doi: 10.1038/s41598-018-24776-3 (PMC5915576; doi:10.1038/s41598-018-24776-3)
Supplement: Supplementary file 2 — Dataset6 [file 41598_2018_24776_MOESM2_ESM.xls]

## Sheet: REGRESSIONE_COMPLETA
id	nome_item	stim_type	diet	food_nonfood	nat_ind	freq	letters	AofA	Fam	CalorieCont	naming_100	naming_oldadult	naming_oldold	filter_$
NNF002	alveare	2		0	1	11	7	3.3	5.225		50	100	94.7368	0
NNF005	cactus	2		0	1	10	6	3.525	4.675		27.7778	87.5	78.9474	0
AFO027	cavatappi	1		0	2	1	9	3.8	6.1		44.4444	95.8333	94.7368	0
NNF007	cespuglio	2		0	1	10	9	3	4.875		33.3333	45.8333	68.4211	0
NNF009	conchiglia	2		0	1	10	10	2.375	5.775		33.3333	91.6667	94.7368	0
NNF012	corallo	2		0	1	6	7	3.7	4.675		27.7778	91.6667	84.2105	0
NNF015	corteccia	2		0	1	17	9	2.15	6.4		38.8889	87.5	100	0
AFO039	cucchiaino	1		0	2	27	10	1.5	6.8		100	100	100	0
NNF021	felce	2		0	1	11	5	3.875	5.1		16.6667	83.3333	78.9474	0
NNF028	foglia	2		0	1	39	6	1.7	6.35		88.8889	100	100	0
AFO049	forchetta	1		0	2	19	9	1.65	6.925		94.4444	100	100	0
NNF029	germogli	2		0	1	8	8	3.275	4.95		77.7778	87.5	100	0
NNF030	girasole	2		0	1	1	8	2.275	6.025		77.7778	100	89.4737	0
AFO057	grattugia	1		0	2	2	9	3.05	6.175		50	100	100	0
AFO059	griglia	1		0	2	34	7	4.525	3.9		33.3333	91.6667	73.6842	0
AFO064	mannaia	1		0	2	3	7	4.025	5.175		72.2222	75	68.4211	0
AFO066	mestolo	1		0	2	5	7	3.075	6.475		50	95.8333	84.2105	0
AFO067	mezzaluna	1		0	2	4	9	4.725	4.725		44.4444	87.5	57.8947	0
AFO073	mortaio	1		0	2	7	7	4.575	4.975		61.1111	91.6667	78.9474	0
NNF036	nido	2		0	1	19	4	2.125	5.85		66.6667	100	100	0
NNF040	orchidea	2		0	1	2	8	3.475	5.3		16.6667	83.3333	68.4211	0
AFO074	padella	1		0	2	38	7	2.825	6.65		88.8889	95.8333	100	0
NNF043	pelliccia	2		0	1	24	9	3.275	4.55		66.6667	87.5	84.2105	0
AFO078	pentola	1		0	2	35	7	2.05	6.55		94.4444	100	100	0
NNF044	pianta	2		0	1	96	6	3.2	5.6		77.7778	100	100	0
NNF045	pigna	2		0	1	2	5	2.325	6.225		61.1111	95.8333	94.7368	0
NNF047	ragnatela	2		0	1	12	9	2.475	5.95		27.7778	100	94.7368	0
AFO088	saliera	1		0	2	0	7	3.35	5.975		44.4444	95.8333	100	0
AFO092	scodella	1		0	2	7	8	2.875	6.325		66.6667	91.6667	94.7368	0
AFO102	tagliere	1		0	2	2	8	3.575	5.225		27.7778	79.1667	84.2105	0
AFO105	tazza	1		0	2	40	5	1.95	6.55		94.4444	95.8333	100	0
AFO109	tazzina	1		0	2	7	7	2.25	6.225		72.2222	100	100	0
AFO112	teiera	1		0	2	3	6	3.35	6.1		72.2222	100	94.7368	0
AFO116	tovagliolo	1		0	2	7	10	1.925	6.55		61.1111	100	100	0
NNF054	trifoglio	2		0	1	2	9	2.725	5.65		38.8889	100	89.4737	0
NNF056	vimini	2		0	1	6	6	3.425	5.375		50	95.8333	84.2105	0
NF_003	albicocca	4	1.9	1	1	7	9	2.25	6.275	28	38.8889	95.8333	89.4737	1
NF_007	aragosta	4	1.9	1	1	6	8	3.775	5	85	22.2222	91.6667	63.1579	1
TF_012	biscotto	3	1.5	1	2	2	8	2	6.15	375	38.8889	79.1667	89.4737	1
TF_020	calamari	3	1.5	1	2	11	8	3.825	5.175	151	16.6667	83.3333	68.4211	1
TF_026	caramelle	3	1.5	1	2	16	9	2.1	5.75	394	77.7778	100	100	1
NF_018	carciofo	4	1.9	1	1	6	8	3	6.225	22	72.2222	95.8333	94.7368	1
NF_026	cetriolo	4	1.9	1	1	4	8	2.825	6.4	14	50	95.8333	94.7368	1
TF_031	ciambella	3	1.5	1	2	4	9	2.625	6.275	358	55.5556	95.8333	84.2105	1
TF_034	cioccolata	3	1.5	1	2	7	10	1.625	6.7	485	66.6667	100	94.7368	1
TF_037	cornetto	3	1.5	1	2	3	8	2.75	6.425	406	44.4444	100	94.7368	1
NF_031	cozza	4	1.9	1	1	14	5	3.1	5.575	84	38.8889	91.6667	63.1579	1
NF_034	fagiolini	4	1.9	1	1	8	9	2.7	6.175	18	83.3333	91.6667	100	1
TF_053	fette bisc	3	1.5	1	2	2	15	2.325	6.25	408	88.8889	95.8333	94.7368	1
TF_056	frittata	3	1.5	1	2	17	8	2.225	6.2	152	11.1111	58.3333	42.1053	1
NF_041	gamberi	4	1.9	1	1		9	3.625	5.475	71	22.2222	91.6667	84.2105	1
TF_062	gelato	3	1.5	1	2	39	6	1.425	6.6	229	88.8889	95.8333	100	1
TF_068	hamburger	3	1.5	1	2	13	9	3.45	5.85	265	55.5556	91.6667	89.4737	1
TF_076	lasagne	3	1.5	1	2	3	7	2.625	6.35	290	16.6667	91.6667	89.4737	1
NF_052	mandarino	4	1.9	1	1	4	9	1.7	6.725	72	38.8889	29.1667	42.1053	1
NF_059	melanzana	4	1.9	1	1	4	9	2.625	6.3	18	55.5556	100	89.4737	1
NF_067	ostrica	4	1.9	1	1	4	7	4.375	4.65	69	16.6667	87.5	78.9474	1
TF_090	panino	3	1.5	1	2	15	6	1.4	6.925	295	61.1111	100	94.7368	1
TF_097	patatine	3	1.5	1	2	6	8	2.1	6.225	542	33.3333	100	94.7368	1
NF_073	peperoncino	4	1.9	1	1	10	11	3.2	5.825	26	83.3333	87.5	84.2105	1
NF_075	peperone	4	1.9	1	1	14	8	2.6	6.55	31	72.2222	100	100	1
TF_106	pizza	3	1.5	1	2	3	5	1.775	6.675	280	38.8889	100	100	1
TF_113	polpo	4	1.9	1	1	2	5	3.4	5.375	57	38.8889	91.6667	84.2105	1
NF_084	pomodoro	4	1.9	1	1	43	8	1.725	6.8	19	100	100	100	1
TF_117	prosciutto	3	1.5	1	2	48	10	2.075	6.55	224	55.5556	100	100	1
TF_128	salame	3	1.5	1	2	14	6	2.35	6.15	350	66.6667	91.6667	100	1
NF_092	sedano	4	1.9	1	1	15	6	3.6	6.075	20	83.3333	91.6667	100	1
TF_144	torrone	3	1.5	1	2	4	7	2.875	5.775	460	38.8889	95.8333	94.7368	1
TF_151	torta	3	1.5	1	2	1	5	2.7	5.875	285	50	100	84.2105	1
NF_095	uovo	4	1.9	1	1	48	4	1.45	6.775	128	66.6667	100	94.7368	1
NF_097	uva	4	1.9	1	1	22	3	1.7	6.6	61	94.4444	100	100	1
NF_101	zucca	4	1.9	1	1	26	5	3.6	5.65	18	27.7778	91.6667	84.2105	1
